# Supplementary material for: Low-Intensity Physical Exercise Decreases Inflammation and Joint Damage in the Preclinical Phase of a Rheumatoid Arthritis Murine Model
Source: Biomolecules. 2023 Mar 7;13(3):488. doi: 10.3390/biom13030488 (PMC10046494; doi:10.3390/biom13030488)
Supplement: Supplementary file 1 [file biomolecules-13-00488-s001.zip]

Archive with 1 entries (1 files):
- biomolecules-2186371-supplementary.pdf
